# Supplementary material for: Claviplatyshenryi, a new genus and species of Plataspidae from southern India (Hemiptera, Heteroptera)
Source: Zookeys. 2018 Nov 15;(796):397–408. doi: 10.3897/zookeys.796.21515 (PMC6250797; doi:10.3897/zookeys.796.21515)
Supplement: XML Treatment for Claviplatys [file zookeys.796.21515-treatment1.xml]

<!DOCTYPE tp:taxon-treatment
  PUBLIC "-//TaxonX//DTD Taxonomic Treatment Publishing DTD v0 20100105//EN" "tax-treatment-NSO.dtd">
<tp:taxon-treatment xmlns:tp="http://www.plazi.org/taxpub"><tp:treatment-meta><kwd-group><label>Taxon classification</label><kwd><named-content xmlns:xlink="http://www.w3.org/1999/xlink" content-type="kingdom">Animalia</named-content></kwd><kwd><named-content xmlns:xlink="http://www.w3.org/1999/xlink" content-type="order">Hemiptera</named-content></kwd><kwd><named-content xmlns:xlink="http://www.w3.org/1999/xlink" content-type="family">Plataspidae</named-content></kwd></kwd-group><mixed-citation publication-type="journal"><person-group><name><surname>édei</surname><given-names>Dávid</given-names></name><name><surname>indra</surname><given-names>Zdeněk</given-names></name></person-group><article-title><italic><tp:taxon-name><tp:taxon-name-part taxon-name-part-type="genus" reg="Claviplatys">Claviplatys</tp:taxon-name-part><tp:taxon-name-part taxon-name-part-type="species" reg="henryi">henryi</tp:taxon-name-part></tp:taxon-name></italic>, a new genus and species of <tp:taxon-name><tp:taxon-name-part taxon-name-part-type="family">Plataspidae</tp:taxon-name-part></tp:taxon-name> from southern India (<tp:taxon-name><tp:taxon-name-part taxon-name-part-type="order">Hemiptera</tp:taxon-name-part></tp:taxon-name>, <tp:taxon-name><tp:taxon-name-part taxon-name-part-type="suborder">Heteroptera</tp:taxon-name-part></tp:taxon-name>)</article-title><source>Zookeys</source><day>15</day><month>11</month><year>2018</year><volume>2018</volume><issue>796</issue><fpage>397</fpage><lpage>408</lpage><pub-id pub-id-type="doi">10.3897/zookeys.796.21515</pub-id></mixed-citation></tp:treatment-meta><tp:nomenclature><tp:taxon-name>
            <tp:taxon-name-part taxon-name-part-type="genus" reg="Claviplatys">Claviplatys</tp:taxon-name-part>
            <object-id xmlns:xlink="http://www.w3.org/1999/xlink" content-type="zoobank" xlink:type="simple">http://zoobank.org/8DCC7784-8622-4328-AD90-5C6F5A9F1091</object-id>
          </tp:taxon-name><tp:taxon-status xmlns:xlink="http://www.w3.org/1999/xlink" xlink:type="simple">gen. n.</tp:taxon-status><xref ref-type="fig" rid="F1">Figures 1–4</xref><xref ref-type="fig" rid="F2">, 5–9</xref></tp:nomenclature><tp:treatment-sec sec-type="type species" id="SECID0EUEAC"><title>Type species by present designation.</title><p><italic><tp:taxon-name><tp:taxon-name-part taxon-name-part-type="genus" reg="Claviplatys">Claviplatys</tp:taxon-name-part><tp:taxon-name-part taxon-name-part-type="species" reg="henryi">henryi</tp:taxon-name-part></tp:taxon-name></italic> sp. n.</p></tp:treatment-sec><tp:treatment-sec sec-type="diagnosis" id="SECID0EFFAC"><title>Diagnosis.</title><p>Medium-sized plataspids with weakly convex dorsum and flat venter (Figs <xref ref-type="fig" rid="F1">1–4</xref>); head strongly broadened and flattened, width ca. 70% of width of pronotum, strongly sexually dimorphic, mandibular plates of male produced much anteriad of apex of anteclypeus, not adjacent, separated by V-shaped interspace, those of female produced slightly anteriad of apex of clypeus, narrowly overlapping, forming evenly rounded outline anteriorly; interocellar distance distinctly shorter than (♂) or subequal to (♀) distance between ocellus and ipsilateral eye; scape thick, distipedicellite strikingly (♂) or considerably (♀) broadened and flattened, anterior surface with long, erect hairs (some longer than diameter of segment), basi- and distiflagellum much thinner than distipedicellite (Figs <xref ref-type="fig" rid="F2">6–9</xref>). The unique, peculiarly modified antenna is diagnostic for the genus.</p><fig id="F1" position="float" orientation="portrait"><label>Figures 1–4.</label><caption><p><italic><tp:taxon-name><tp:taxon-name-part taxon-name-part-type="genus" reg="Claviplatys">Claviplatys</tp:taxon-name-part><tp:taxon-name-part taxon-name-part-type="species" reg="henryi">henryi</tp:taxon-name-part></tp:taxon-name></italic> gen. et sp. n. <bold>1</bold> holotype (male), dorsal view <bold>2</bold> same, ventral view <bold>3</bold> paratype (female), dorsal view <bold>4</bold> same, ventral view. Scale bar in mm.</p></caption><graphic xmlns:xlink="http://www.w3.org/1999/xlink" xlink:href="zookeys-796-397-g001.jpg" position="float" orientation="portrait" xlink:type="simple" id="oo_243164.jpg"/></fig></tp:treatment-sec><tp:treatment-sec sec-type="description" id="SECID0ETGAC"><title>Description.</title><p><bold><italic>Body</italic></bold> (Figs <xref ref-type="fig" rid="F1">1–4</xref>) medium sized (approx. 10–12 mm), broadly oval, dorsum relatively weakly convex, venter flat; dull black with ochraceous markings. <bold><italic>Integument and vestiture.</italic></bold> Body at most with fine, dense, superficial, inconspicuous punctation, occasionally finely rugose on some body parts; virtually glabrous dorsally and ventrally, appendages with short, inconspicuous, adpressed or semierect pilosity, distiflagellum with several conspicuously long and erect setae on anterior surface (Figs <xref ref-type="fig" rid="F2">6–9</xref>).</p><p><bold><italic>Structure.</italic></bold><italic>Head and cephalic appendages. Head</italic> much broader than long, 0.7 times as broad as width of pronotum; eyes strongly transverse, strikingly protruding from outline of head laterally (♂) or more rounded, less protruding (♀) in dorsal view; anteclypeus dorsally rather flat, very slightly elevated above plane of mandibular plates; mandibular plates of male (Figure <xref ref-type="fig" rid="F2">5</xref>: <abbrev xmlns:xlink="http://www.w3.org/1999/xlink" xlink:title="mandibular plate" id="ABBRID0EWHAC" xlink:type="simple">mdp</abbrev>) flattened, strongly produced anteriad far surpassing apex of anteclypeus but not adjacent anteriad of it, portion anteriad of apex of anteclypeus strongly curved upwards (♂), those of female produced slightly anteriad of apex of clypeus, narrowly overlapping, forming evenly rounded outline anteriorly; ocelli close to midline, interocellar distance distinctly longer than (♂) or subequal to (♀) distance between lateral margin of ocellus and mesal margin of ipsilateral eye; antennae inserted on strongly protruding ring-like tubercle slightly closer to base of labium than to mesal margin of eye; bucculae (Figure <xref ref-type="fig" rid="F2">5</xref>: <abbrev xmlns:xlink="http://www.w3.org/1999/xlink" xlink:title="buccula" id="ABBRID0E5HAC" xlink:type="simple">bu</abbrev>) broad, dorsoventrally flattened. <italic>Antenna</italic> (Figs <xref ref-type="fig" rid="F2">6–9</xref>): scape thick, cylindrical, subequal in length to the two segments of flagellum; basipedicellite very short; distipedicellite strikingly (♂) or distinctly (♀) broadened and dorsoventrally flattened, basi- and distiflagellum much thinner than distipedicellite, subequal in length, dorsoventrally flattened. <italic>Labium</italic> inserted slightly posteriad of middle of buccula, posteriad of level of posterior margin of eyes; without peculiar modifications, labiomere I (Figure <xref ref-type="fig" rid="F2">5</xref>: <abbrev xmlns:xlink="http://www.w3.org/1999/xlink" xlink:title="labiomere I" id="ABBRID0EOIAC" xlink:type="simple">lb</abbrev><sub>1</sub>) thicker than remaining segments but not conspicuously thickened, labiomere II distinctly flattened laterally, remaining labiomeres subcylindrical.</p><fig id="F2" position="float" orientation="portrait"><label>Figures 5–15.</label><caption><p><italic><tp:taxon-name><tp:taxon-name-part taxon-name-part-type="genus" reg="Claviplatys">Claviplatys</tp:taxon-name-part><tp:taxon-name-part taxon-name-part-type="species" reg="henryi">henryi</tp:taxon-name-part></tp:taxon-name></italic> gen. et sp. n., holotype. <bold>5</bold> head, ventral view <bold>6</bold> left antenna of male, ventral surface <bold>7</bold> same, anterior surface <bold>8</bold> left antenna of female, ventral surface <bold>9</bold> same, anterior surface <bold>10</bold> genital capsule, left lateral view <bold>11</bold> same, morphological posterior surface in most exposed view <bold>12–15</bold> left paramere, four different aspects. Arrows in Fig. <xref ref-type="fig" rid="F2">6</xref> indicate anterior (a) and posterior (p) direction, that in Fig. <xref ref-type="fig" rid="F2">13</xref> shows aspect of Fig. <xref ref-type="fig" rid="F2">15</xref>. Abbreviations: <abbrev xmlns:xlink="http://www.w3.org/1999/xlink" xlink:title="anteclypeus" id="ABBRID0ECKAC" xlink:type="simple">acl</abbrev> = anteclypeus; <abbrev xmlns:xlink="http://www.w3.org/1999/xlink" xlink:title="buccula" id="ABBRID0EGKAC" xlink:type="simple">bu</abbrev> = buccula; <abbrev xmlns:xlink="http://www.w3.org/1999/xlink" xlink:title="cuplike sclerite" id="ABBRID0EKKAC" xlink:type="simple">cs</abbrev> = cuplike sclerite; <abbrev xmlns:xlink="http://www.w3.org/1999/xlink" xlink:title="labiomere I" id="ABBRID0EOKAC" xlink:type="simple">lb</abbrev><sub>1</sub> = labiomere I; <abbrev xmlns:xlink="http://www.w3.org/1999/xlink" xlink:title="mandibular plate" id="ABBRID0ETKAC" xlink:type="simple">mdp</abbrev> = mandibular plate; <abbrev xmlns:xlink="http://www.w3.org/1999/xlink" xlink:title="suspensory apodeme" id="ABBRID0EXKAC" xlink:type="simple">sus</abbrev> = suspensory apodeme; t<sub>10</sub> = tergite X. Scale bars in mm.</p></caption><graphic xmlns:xlink="http://www.w3.org/1999/xlink" xlink:href="zookeys-796-397-g002.jpg" position="float" orientation="portrait" xlink:type="simple" id="oo_243165.jpg"/></fig><p><bold><italic>Thorax and thoracic appendages.</italic></bold><italic>Pronotum</italic> moderately declivous anteriorly; anterior collar narrow, weakly demarcated; lateral margin broadly, laminately explanate, anterior margin of explanated portion almost straight, slightly produced anteriorly at anterolateral angles, lateral margin evenly convex, gradually broadened posteriad; humeri with small, inconspicuous tubercle; posterior margin broadly rounded, posterolateral angle obsolete. <italic>Scutellum</italic> rather evenly rounded without conspicuous angulations, basal tumescence not elevated and not demarcated by furrow, dorsal outline of scutellum continuous in lateral view; area around basolateral angle not delimited by furrow; with fine submarginal impression along almost entire length except extreme base; posterior margin slightly emarginate above genital capsule. <italic>Thoracic pleura and sterna.</italic> Proepisternum broadly elevated anteriad of proacetabula, prothorax deeply depressed along meson; mesosternum elevated, forming broad, obtuse carina, posterior margin V-shaped and produced between mesacetabula; metapleurite with well-developed, elongate scent gland ostiole closer to dorsal margin of metapleurite than to base of mesocoxa, associated with elongate, slightly anteriorly curved peritreme; metasternum flat, metacoxae close to each other; evaporatorium occupying almost entire ventral surface of thorax except extreme lateral margin of prothorax and small subtriangular area at posterodorsal angle of metapleuron. <italic>Fore wing.</italic> Exocorium and adjacent elongately triangular basal portion of mesocorium exposed at rest. <italic>Legs</italic> short, femora thick, tibiae with distinct, broad, deep dorsal furrow along almost entire length, terminating subapically.</p><p><bold><italic>Pregenital abdomen</italic></bold> much broader than long; dorsal laterotergites fused into single, undivided synlaterotergite; ventral laterotergites and sternites (= mediosternites) distinctly separated, intersegmental sutures extending to lateral margin of abdomen; ventral laterotergites separated from sternites by deep longitudinal furrow, highly obliquely elevated anteriorly, gradually becoming lower posteriorly, in segment VII coplanar with sternite; spiracles at lateral margin of ventrites; trichobothria in longitudinal furrow between ventral laterotergites and meditergites, posteriad of spiracle of same segment, arranged longitudinally; anterior margin of sternite VII deeply, subtriangularly produced anteriad, reaching anterior margin of ventrite VI medially, thus completely bisecting ventrite VI into two hemiventrites (♂) or only slightly invading ventrite VI posteriorly, with mesal length of ventrite VI approx. two thirds of that of ventrite V (♀).</p><p><bold><italic>External male genitalia.</italic></bold> Genital capsule relatively small (width approx. one third of width of head), posterior aperture directed ventrad.</p><p><bold><italic>External female genitalia.</italic></bold> Exposed portions of ovipositor directed ventrad (Figure <xref ref-type="fig" rid="F4">21</xref>).</p></tp:treatment-sec><tp:treatment-sec sec-type="etymology" id="SECID0EMMAC"><title>Etymology.</title><p>The generic name alludes to the peculiarly modified antenna of the male, which is diagnostic for this new genus; it is composed of the Latin noun <italic>clava</italic> meaning a club, cudgel, knotty branch or stick and the Greek adjective <italic>πλατύς</italic> (Latinized as <italic>platys</italic>) meaning wide, broad, a component occurring in several generic names in the family <tp:taxon-name><tp:taxon-name-part taxon-name-part-type="family">Plataspidae</tp:taxon-name-part></tp:taxon-name>. Gender masculine; stem <italic>Claviplate</italic>-.</p></tp:treatment-sec><tp:treatment-sec sec-type="distribution" id="SECID0E6MAC"><title>Diversity and distribution.</title><p>The single included species occurs in the Malabar region of southern India.</p></tp:treatment-sec><tp:treatment-sec><!--Section generated to contain objects referenced in tp:taxon-treatment.--><fig id="F4" position="float" orientation="portrait"><label>Figures 21–23.</label><caption><p><italic><tp:taxon-name><tp:taxon-name-part taxon-name-part-type="genus" reg="Claviplatys">Claviplatys</tp:taxon-name-part><tp:taxon-name-part taxon-name-part-type="species" reg="henryi">henryi</tp:taxon-name-part></tp:taxon-name></italic> gen. et sp. n., external female genitalia. <bold>21</bold> terminalia, ventral view <bold>22</bold> same, dissected, right valvifer VIII removed (drawn after macerated preparatum) <bold>23</bold> gynatrium and spermatheca, dorsal view after removal of abdominal dorsum. Abbreviations: <abbrev xmlns:xlink="http://www.w3.org/1999/xlink" xlink:title="gonangulum" id="ABBRID0EQNAE" xlink:type="simple">ga</abbrev> = gonangulum; <abbrev xmlns:xlink="http://www.w3.org/1999/xlink" xlink:title="gynatrium" id="ABBRID0EUNAE" xlink:type="simple">gy</abbrev> = gynatrium; lt<sub>8</sub>, lt<sub>9</sub> = laterotergites VIII and IX; rs = ring sclerite; t<sub>9</sub>, t<sub>10</sub> = tergites IX and X; va<sub>9</sub> = valvula IX; vf<sub>8</sub>, vf<sub>9</sub> = valvifers VIII and IX. Scale bars in mm.</p></caption><graphic xmlns:xlink="http://www.w3.org/1999/xlink" xlink:href="zookeys-796-397-g004.jpg" position="float" orientation="portrait" xlink:type="simple" id="oo_243168.jpg"/></fig></tp:treatment-sec></tp:taxon-treatment>
