# Supplementary material for: Claviplatyshenryi, a new genus and species of Plataspidae from southern India (Hemiptera, Heteroptera)
Source: Zookeys. 2018 Nov 15;(796):397–408. doi: 10.3897/zookeys.796.21515 (PMC6250797; doi:10.3897/zookeys.796.21515)
Supplement: XML Treatment for Claviplatys henryi [file zookeys.796.21515-treatment2.xml]

<!DOCTYPE tp:taxon-treatment
  PUBLIC "-//TaxonX//DTD Taxonomic Treatment Publishing DTD v0 20100105//EN" "tax-treatment-NSO.dtd">
<tp:taxon-treatment xmlns:tp="http://www.plazi.org/taxpub"><tp:treatment-meta><kwd-group><label>Taxon classification</label><kwd><named-content xmlns:xlink="http://www.w3.org/1999/xlink" content-type="kingdom">Animalia</named-content></kwd><kwd><named-content xmlns:xlink="http://www.w3.org/1999/xlink" content-type="order">Hemiptera</named-content></kwd><kwd><named-content xmlns:xlink="http://www.w3.org/1999/xlink" content-type="family">Plataspidae</named-content></kwd></kwd-group><mixed-citation publication-type="journal"><person-group><name><surname>édei</surname><given-names>Dávid</given-names></name><name><surname>indra</surname><given-names>Zdeněk</given-names></name></person-group><article-title><italic><tp:taxon-name><tp:taxon-name-part taxon-name-part-type="genus" reg="Claviplatys">Claviplatys</tp:taxon-name-part><tp:taxon-name-part taxon-name-part-type="species" reg="henryi">henryi</tp:taxon-name-part></tp:taxon-name></italic>, a new genus and species of <tp:taxon-name><tp:taxon-name-part taxon-name-part-type="family">Plataspidae</tp:taxon-name-part></tp:taxon-name> from southern India (<tp:taxon-name><tp:taxon-name-part taxon-name-part-type="order">Hemiptera</tp:taxon-name-part></tp:taxon-name>, <tp:taxon-name><tp:taxon-name-part taxon-name-part-type="suborder">Heteroptera</tp:taxon-name-part></tp:taxon-name>)</article-title><source>Zookeys</source><day>15</day><month>11</month><year>2018</year><volume>2018</volume><issue>796</issue><fpage>397</fpage><lpage>408</lpage><pub-id pub-id-type="doi">10.3897/zookeys.796.21515</pub-id></mixed-citation></tp:treatment-meta><tp:nomenclature><tp:taxon-name>
            <tp:taxon-name-part taxon-name-part-type="genus" reg="Claviplatys">Claviplatys</tp:taxon-name-part>
            <tp:taxon-name-part taxon-name-part-type="species" reg="henryi">henryi</tp:taxon-name-part>
            <object-id xmlns:xlink="http://www.w3.org/1999/xlink" content-type="zoobank" xlink:type="simple">http://zoobank.org/01387685-0D74-469F-BA86-71B07E377C5B</object-id>
          </tp:taxon-name><tp:taxon-status xmlns:xlink="http://www.w3.org/1999/xlink" xlink:type="simple">sp. n.</tp:taxon-status><xref ref-type="fig" rid="F1">Figs 1–4</xref><xref ref-type="fig" rid="F2">, 5–15</xref><xref ref-type="fig" rid="F3">, 16–20</xref><xref ref-type="fig" rid="F4">, 21–23</xref></tp:nomenclature><tp:treatment-sec sec-type="type material" id="SECID0E3OAC"><title>Type material.</title><p><bold>Holotype</bold> (Figs <xref ref-type="fig" rid="F1">1–2</xref>): ♂, India: Kerala, Pompa [= Pamba], Sabramila [= Sabarimala], <named-content xmlns:xlink="http://www.w3.org/1999/xlink" content-type="dwc:verbatimCoordinates" xlink:type="simple"><named-content content-type="geo-json" specific-use="{&#34;type&#34;:&#34;Point&#34;,&#34;coordinates&#34;:[77.065000,9.415000]}" id="NCID0ELPAC" xlink:type="simple">09°24.9'N, 77°03.9'E</named-content></named-content>, 3.v.2005, leg. M. Halada; mounted on card, intact, genitalia detached, preserved in plastic microvial with glycerol; deposited in <abbrev xmlns:xlink="http://www.w3.org/1999/xlink" content-type="institution" xlink:title="Department of Plant Protection, Czech University of Agriculture, Prague, Czech Republic" id="ABBRID0EQPAC" xlink:type="simple">ZJPC</abbrev>. <bold>Paratypes</bold>: South India: Kerala, Cardamom Hills, 50 km NW of Pathanamthitta, near Pambaiyar River, <named-content xmlns:xlink="http://www.w3.org/1999/xlink" content-type="dwc:verbatimCoordinates" xlink:type="simple"><named-content content-type="geo-json" specific-use="{&#34;type&#34;:&#34;Point&#34;,&#34;coordinates&#34;:[77.083333,9.416667]}" id="NCID0E1PAC" xlink:type="simple">9°25'N, 77°05'E</named-content></named-content>, 6–9.v.1994, leg. Z. Kejval (1 ♀ <abbrev xmlns:xlink="http://www.w3.org/1999/xlink" content-type="institution" xlink:title="Department of Plant Protection, Czech University of Agriculture, Prague, Czech Republic" id="ABBRID0EAAAE" xlink:type="simple">ZJPC</abbrev>, 1 ♀ <named-content xmlns:xlink="http://www.w3.org/1999/xlink" content-type="dwc:institutional_code" xlink:type="simple">HNHM</named-content>).</p></tp:treatment-sec><tp:treatment-sec sec-type="diagnosis" id="SECID0EKAAE"><title>Diagnosis.</title><p><italic><tp:taxon-name><tp:taxon-name-part taxon-name-part-type="genus" reg="Claviplatys">Claviplatys</tp:taxon-name-part><tp:taxon-name-part taxon-name-part-type="species" reg="henryi">henryi</tp:taxon-name-part></tp:taxon-name></italic> sp. n., the single known species of the genus, can be recognized by the diagnostic characters provided for the genus.</p></tp:treatment-sec><tp:treatment-sec sec-type="description" id="SECID0E2AAE"><title>Description.</title><p><bold>Male</bold> (Figs <xref ref-type="fig" rid="F1">1–2</xref>, <xref ref-type="fig" rid="F2">5–7</xref>, <xref ref-type="fig" rid="F2">10</xref>–<xref ref-type="fig" rid="F3">20</xref>).</p><p><bold><italic>Color.</italic></bold> Dorsum and venter dull black, with ochraceous markings as follows: pair of longitudinal vittae submarginally along mesal margin of mandibular plates (indistinct around middle), and small spot between proximal extremities of above-mentioned vittae; pair of short, obliquely transverse streaks before mesal angles of eyes; proximomesal portion of ventral surface of clypeus; bucculae and surrounding areas between antennal insertions and basal neck-like portion of head ventrally; pair of small submedian spots on callar lobe of pronotum; pair of narrow submarginal vittae along lateral margin of pronotum, terminating slightly anteriad of humeral tubercle; undulating vitta connecting lateral extremities of anterior collar with humeral tubercles, following mesal margin of lateral explanate lobe of pronotum (indistinct around middle); pair of small sublateral spots on scutellum very close to anterior margin; narrow submarginal vitta around scutellum except extreme base; patch on metapleuron immediately anteriad of scent gland ostiole; distal (= lateral) portion of peritreme; small, rounded spot at posterolateral angle of metapleurite; dorsal laterotergites and adjacent lateral margins of ventral laterotergites of abdominal segments III–VII; pair of longitudinally elongate spots on each mediosternite of segments III–VII marginally (surrounding respective spiracles), and pair of smaller spots posteriad of the above ones on segments III–VI. Scape ochraceous, irregularly suffused with brown especially in distal half, pedicel, basi- and distiflagellum blackish brown; labrum ochraceous. Legs ochraceous, coxae with large dark brown patch on mesal surfaces; trochanters broadly suffused with dark brown distally, femora with several rounded brown patches on (morphological) anterior and posterior surfaces, with blackish brown longitudinal streak dorsoapically and black patches on anterior and posterior surfaces ventroapically, tibiae with few small, rounded, brown patches and longitudinal streak on nearly entire length of dorsal (furrowed) surface, tarsal segments suffused with brown apically.</p><p><bold><italic>Integument and vestiture</italic></bold> generally as in generic description. Sternite VI with pair of fringes of long setae arranged along curved line following posterior margin of segment; dorsum of mandibular plates irregularly rugose, pronotum and scutellum with fine, dense, superficial, inconspicuous punctation, abdominal ventrites finely longitudinally wrinkled.</p><p><bold><italic>Structure.</italic></bold><italic>Head</italic> 1.85 times as broad as medial length (from base to imaginary line connecting tips of mandibular plates), 1.5 times as broad as interocular distance; mandibular plates (Fig. <xref ref-type="fig" rid="F2">5</xref>: <abbrev xmlns:xlink="http://www.w3.org/1999/xlink" xlink:title="mandibular plate" id="ABBRID0EOCAE" xlink:type="simple">mdp</abbrev>) produced anteriad as pair of subtriangular, apically narrowly rounded plates, mesal margins almost straight; distance between ocellus and ipsilateral eye 1.2 times as long as interocellar distance. <italic>Antenna</italic> (Figs <xref ref-type="fig" rid="F2">6–7</xref>): distipedicellite approx. four times longer than greatest width, 1.75 and 1.65 times longer than basipedicellite and distipedicellite, respectively. <italic>Labium</italic> reaching base of abdominal sternite V.</p><p><bold><italic>Thorax</italic></bold> and <bold><italic>pregenital abdomen</italic></bold> as described for genus. Prothorax 2.2 times, scutellum 1.5 times broader than median lengths of respective sclerites.</p><p><bold><italic>External male genitalia.</italic></bold><italic>Genital capsule</italic> (Figs <xref ref-type="fig" rid="F2">10–11</xref>) broadly oval, posterior margin broadly rounded, slightly protruded posteriorly in mesal third, protruded part with tuft of several long, erect setae; lateral margin with pair of small, compact, brush-like clusters of strong, stiff setae subapically; morphological posterior surface weakly concave, infolding of dorsal rim broad, broadly and deeply impressed medially immediately dorsad of posterior aperture; infolding of ventral rim relatively broad; posterior aperture small, dorsal sinus broadly rounded, completely occupied by tergite X (Figure <xref ref-type="fig" rid="F2">11</xref>: t<sub>10</sub>); cuplike sclerite (Figure <xref ref-type="fig" rid="F2">11</xref>: <abbrev xmlns:xlink="http://www.w3.org/1999/xlink" xlink:title="cuplike sclerite" id="ABBRID0E2DAE" xlink:type="simple">cs</abbrev>) completely fused with infolding of ventral rim of genital capsule without trace of fusion line, provided with pair of thick suspensory apodemes (Figure <xref ref-type="fig" rid="F2">11</xref>: <abbrev xmlns:xlink="http://www.w3.org/1999/xlink" xlink:title="suspensory apodeme" id="ABBRID0EDEAE" xlink:type="simple">sus</abbrev>). <italic>Paramere</italic> (Figs <xref ref-type="fig" rid="F2">12–15</xref>) sickle-shaped, with short crown comprising broad stem and elongate, narrow apical process. <italic>Phallus</italic> (Figs <xref ref-type="fig" rid="F3">16–20</xref>): basal plates (Figure <xref ref-type="fig" rid="F3">17</xref>: <abbrev xmlns:xlink="http://www.w3.org/1999/xlink" xlink:title="basal plates" id="ABBRID0E3EAE" xlink:type="simple">bp</abbrev>), robust, fused with support bridge complex (Figure <xref ref-type="fig" rid="F3">17</xref>: <abbrev xmlns:xlink="http://www.w3.org/1999/xlink" xlink:title="support bridge complex" id="ABBRID0EEFAE" xlink:type="simple">sbc</abbrev>) by leaving pair of window-like interspaces open at two sides of median portion of support bridge complex, support bridge complex with broad ponticulus transversalis (Figure <xref ref-type="fig" rid="F3">17</xref>: <abbrev xmlns:xlink="http://www.w3.org/1999/xlink" xlink:title="ponticulus transversalis" id="ABBRID0EMFAE" xlink:type="simple">pt</abbrev>); phallotheca (Figs <xref ref-type="fig" rid="F3">16–17</xref>: <abbrev xmlns:xlink="http://www.w3.org/1999/xlink" xlink:title="phallotheca" id="ABBRID0EUFAE" xlink:type="simple">phth</abbrev>) elongate, greatly membranous, with protruding, diverticulum-like hinge (Figure <xref ref-type="fig" rid="F3">16</xref>: hi) proximoventrally, with pair of dorsolateral and single ventromedian sclerite distally, each dorsolateral sclerite with blunt, rounded, posteriorly directed tubercle at proximal part; conjunctiva elongate, wall of proximal portion with 4 pairs of sclerites: pair of elongate sclerites submedially, and three pairs of sclerites (derivatives of conjunctival processes?) laterally, apparently forming complex articulation for supporting proximal part of conjunctiva; distal portion with single elongate, membranous, tubular process dorsally (Figs <xref ref-type="fig" rid="F3">16</xref>, <xref ref-type="fig" rid="F3">19</xref>, <xref ref-type="fig" rid="F3">20</xref>: <abbrev xmlns:xlink="http://www.w3.org/1999/xlink" xlink:title="conjunctival process" id="ABBRID0EIGAE" xlink:type="simple">cp</abbrev>) provided with pair of very short, rounded, membranous diverticula subapically on posterior surface; aedeagus (Figs <xref ref-type="fig" rid="F3">16</xref>, <xref ref-type="fig" rid="F3">19</xref>, <xref ref-type="fig" rid="F3">20</xref>: <abbrev xmlns:xlink="http://www.w3.org/1999/xlink" xlink:title="aedeagus" id="ABBRID0EYGAE" xlink:type="simple">aed</abbrev>) indistinctly demarcated from conjunctiva, weakly sclerotized, somewhat dorsoventrally compressed, produced into pair of flattened, fin-like expansions laterally, abruptly narrowed around middle, gradually tapering towards apex; endophallic reservoir elongate, endophallic duct thin, tubular, rather weakly sclerotized, gradually tapering to distal third, then desclerotized and closely surrounded by fine, transparent outer wall of aedeagus, forming thin, flexible tube.</p><fig id="F3" position="float" orientation="portrait"><label>Figures 16–20.</label><caption><p><italic><tp:taxon-name><tp:taxon-name-part taxon-name-part-type="genus" reg="Claviplatys">Claviplatys</tp:taxon-name-part><tp:taxon-name-part taxon-name-part-type="species" reg="henryi">henryi</tp:taxon-name-part></tp:taxon-name></italic> gen. et sp. n., holotype. <bold>16</bold> phallus, lateral view <bold>17</bold> same, dorsal view (conjunctival process omitted, aedeagus not shown) <bold>18</bold> same, ventral view (articulatory apparatus and aedeagus not shown) <bold>19</bold> conjunctival process and aedeagus, morphological dorsal view <bold>20</bold> same, morphological ventral view. Arrows in Fig. <xref ref-type="fig" rid="F3">16</xref> show aspect of Figs <xref ref-type="fig" rid="F3">19</xref> and <xref ref-type="fig" rid="F3">20</xref>. Abbreviations: <abbrev xmlns:xlink="http://www.w3.org/1999/xlink" xlink:title="aedeagus" id="ABBRID0EFIAE" xlink:type="simple">aed</abbrev> = aedeagus; <abbrev xmlns:xlink="http://www.w3.org/1999/xlink" xlink:title="basal plates" id="ABBRID0EJIAE" xlink:type="simple">bp</abbrev> = basal plates; <abbrev xmlns:xlink="http://www.w3.org/1999/xlink" xlink:title="capitate process" id="ABBRID0ENIAE" xlink:type="simple">cap</abbrev> = capitate process; <abbrev xmlns:xlink="http://www.w3.org/1999/xlink" xlink:title="conjunctiva" id="ABBRID0ERIAE" xlink:type="simple">con</abbrev> = conjunctiva; <abbrev xmlns:xlink="http://www.w3.org/1999/xlink" xlink:title="conjunctival process" id="ABBRID0EVIAE" xlink:type="simple">cp</abbrev> = conjunctival process; <abbrev xmlns:xlink="http://www.w3.org/1999/xlink" xlink:title="ductus ejaculatorius" id="ABBRID0EZIAE" xlink:type="simple">dej</abbrev> = ductus ejaculatorius; <abbrev xmlns:xlink="http://www.w3.org/1999/xlink" xlink:title="ductus seminis" id="ABBRID0E4IAE" xlink:type="simple">ds</abbrev> = ductus seminis; <abbrev xmlns:xlink="http://www.w3.org/1999/xlink" xlink:title="endophallic duct" id="ABBRID0EBJAE" xlink:type="simple">end</abbrev> = endophallic duct; <abbrev xmlns:xlink="http://www.w3.org/1999/xlink" xlink:title="erection fluid pump" id="ABBRID0EFJAE" xlink:type="simple">erp</abbrev> = erection fluid pump; hi = hinge; <abbrev xmlns:xlink="http://www.w3.org/1999/xlink" xlink:title="phallotheca" id="ABBRID0EJJAE" xlink:type="simple">phth</abbrev> = phallotheca; <abbrev xmlns:xlink="http://www.w3.org/1999/xlink" xlink:title="ponticulus transversalis" id="ABBRID0ENJAE" xlink:type="simple">pt</abbrev> = ponticulus transversalis; <abbrev xmlns:xlink="http://www.w3.org/1999/xlink" xlink:title="endophallic reservoir" id="ABBRID0ERJAE" xlink:type="simple">res</abbrev> = endophallic reservoir; <abbrev xmlns:xlink="http://www.w3.org/1999/xlink" xlink:title="support bridge complex" id="ABBRID0EVJAE" xlink:type="simple">sbc</abbrev> = support bridge complex. Scale bars in mm.</p></caption><graphic xmlns:xlink="http://www.w3.org/1999/xlink" xlink:href="zookeys-796-397-g003.jpg" position="float" orientation="portrait" xlink:type="simple" id="oo_243166.jpg"/></fig><p><bold>Female</bold> (Figs <xref ref-type="fig" rid="F1">2–3</xref>, <xref ref-type="fig" rid="F4">21–23</xref>). <bold><italic>Color, integument, and vestiture</italic></bold> as in male. Terminalia brown, with long hairs on laterotergite IX and tergite X forming conspicuous, brush-like tuft around midline.</p><p><bold><italic>Structure.</italic></bold><italic>Head</italic> 2.3 times as broad as medial length, 1.5 times as broad as interocular distance; anterior outline evenly rounded, mandibular plates narrowly overlapping anteriad of apex of clypeus; distance between ocellus and ipsilateral eye subequal to interocellar distance. <italic>Antenna</italic> (Figs <xref ref-type="fig" rid="F2">8–9</xref>): distipedicellite 5.5 times longer than greatest width, 1.35–1.5 and 1.2–1.25 times longer than basipedicellite and distipedicellite, respectively. <italic>Labium</italic> reaching base of abdominal sternite V.</p><p><bold><italic>Thorax</italic></bold> and <bold><italic>pregenital abdomen</italic></bold> as in male. Prothorax 2.2 times, scutellum 1.4 times broader than median lengths of respective sclerites.</p><p><bold><italic>External female genitalia</italic></bold> (Figs <xref ref-type="fig" rid="F4">21–23</xref>). Laterotergites VIII (Figure <xref ref-type="fig" rid="F4">22</xref>: lt<sub>8</sub>) not separated along midline, forming broad transverse plate posteriad of laterotergites IX; valvifers VIII (Figure <xref ref-type="fig" rid="F4">22</xref>: vf<sub>8</sub>) relatively short, subequal in length along midline as laterotergites IX (Figure <xref ref-type="fig" rid="F4">22</xref>: lt<sub>9</sub>); valvifers IX (Figure <xref ref-type="fig" rid="F4">22</xref>: vf<sub>9</sub>) obliquely elongate, with pair of shorter, finger-like, oblique processes mesally; gynatrium (Figure <xref ref-type="fig" rid="F4">23</xref>: <abbrev xmlns:xlink="http://www.w3.org/1999/xlink" xlink:title="gynatrium" id="ABBRID0EPMAE" xlink:type="simple">gy</abbrev>) simple, saccular, lacking distinct pouches, with broad fold immediately proximad of orifice of spermatheca, contralateral ring sclerites fused along midline into single clearly sclerotized and easily traceable U-shaped sclerite (Figure <xref ref-type="fig" rid="F4">23</xref>: rs); with pair of small, rounded sclerites at two sides of spermathecal orifice; spermathecal duct simple, thin, intermediate part of spermatheca relatively short, apical receptacle globose.</p><fig id="F4" position="float" orientation="portrait"><label>Figures 21–23.</label><caption><p><italic><tp:taxon-name><tp:taxon-name-part taxon-name-part-type="genus" reg="Claviplatys">Claviplatys</tp:taxon-name-part><tp:taxon-name-part taxon-name-part-type="species" reg="henryi">henryi</tp:taxon-name-part></tp:taxon-name></italic> gen. et sp. n., external female genitalia. <bold>21</bold> terminalia, ventral view <bold>22</bold> same, dissected, right valvifer VIII removed (drawn after macerated preparatum) <bold>23</bold> gynatrium and spermatheca, dorsal view after removal of abdominal dorsum. Abbreviations: <abbrev xmlns:xlink="http://www.w3.org/1999/xlink" xlink:title="gonangulum" id="ABBRID0EQNAE" xlink:type="simple">ga</abbrev> = gonangulum; <abbrev xmlns:xlink="http://www.w3.org/1999/xlink" xlink:title="gynatrium" id="ABBRID0EUNAE" xlink:type="simple">gy</abbrev> = gynatrium; lt<sub>8</sub>, lt<sub>9</sub> = laterotergites VIII and IX; rs = ring sclerite; t<sub>9</sub>, t<sub>10</sub> = tergites IX and X; va<sub>9</sub> = valvula IX; vf<sub>8</sub>, vf<sub>9</sub> = valvifers VIII and IX. Scale bars in mm.</p></caption><graphic xmlns:xlink="http://www.w3.org/1999/xlink" xlink:href="zookeys-796-397-g004.jpg" position="float" orientation="portrait" xlink:type="simple" id="oo_243168.jpg"/></fig></tp:treatment-sec><tp:treatment-sec sec-type="description" id="SECID0ELOAE"><title>Measurements</title><p><bold>(in mm).</bold> Male (n = 1) / female (n = 2): Body length measured along meson from imaginary line connecting tips of mandibular plates to apex of scutellum (♂) 11.6, to apex of genital capsule in dorsal view (♂) 12.2, from apex of head to apex of scutellum (♀) 10.0–10.1; length of head measured along meson from base to imaginary line connecting tips of mandibular plates (♂) 3.00, from base to anterior margin (♀) 2.06–2.08, greatest width across eyes 5.55 / 4.75–4.80, interocular distance 3.75 / 3.20–3.23, interocellar distance 1.05 / 1.00–1.02, distance between mesal margin of eye and ipsilateral ocellus 1.25 / 1.00–1.00; length of scape 1.13 / 0.93–0.95, greatest width 0.50 / 0.26–0.28, length of basipedicellite 0.18 / 0.09–0.10, greatest width 0.27 / 0.15–0.16, length of distipedicellite 2.00 / 1.20–1.20, greatest width 0.50 / 0.20–0.22, length of basiflagellum 1.13 / 0.80–0.90, greatest width 0.21 / 0.15–0.16, length of distiflagellum 1.20 / 0.96–1.00, greatest width 0.20 / 0.16–0.17; length of labiomere I 1.10 / 0.98–1.00, II 2.00 / 1.74–1.85, III 1.48 / 1.32–1.40, IV 1.13 / 1.10–1.15; length of pronotum along meson 3.62 / 3.15–3.17, greatest width 7.94 / 7.06–7.08, length of scutellum along meson 5.73 / 5.36–5.54, greatest width 8.51 / 7.50–7.56.</p></tp:treatment-sec><tp:treatment-sec sec-type="etymology" id="SECID0ETOAE"><title>Etymology.</title><p>Patronymic, dedicated to Thomas J. Henry.</p></tp:treatment-sec><tp:treatment-sec sec-type="distribution" id="SECID0EYOAE"><title>Distribution.</title><p>Known only from the Malabar Subregion of southern India. The holotype and the two paratypes were collected at two localities around Pamba station below Sabarimala, a Hindu pilgrimage center, in Pathanamthitta District, Kerala State, separated by a distance of ca. 2 km.</p></tp:treatment-sec><tp:treatment-sec><!--Section generated to contain objects referenced in tp:taxon-treatment.--><fig id="F1" position="float" orientation="portrait"><label>Figures 1–4.</label><caption><p><italic><tp:taxon-name><tp:taxon-name-part taxon-name-part-type="genus" reg="Claviplatys">Claviplatys</tp:taxon-name-part><tp:taxon-name-part taxon-name-part-type="species" reg="henryi">henryi</tp:taxon-name-part></tp:taxon-name></italic> gen. et sp. n. <bold>1</bold> holotype (male), dorsal view <bold>2</bold> same, ventral view <bold>3</bold> paratype (female), dorsal view <bold>4</bold> same, ventral view. Scale bar in mm.</p></caption><graphic xmlns:xlink="http://www.w3.org/1999/xlink" xlink:href="zookeys-796-397-g001.jpg" position="float" orientation="portrait" xlink:type="simple" id="oo_243164.jpg"/></fig><fig id="F2" position="float" orientation="portrait"><label>Figures 5–15.</label><caption><p><italic><tp:taxon-name><tp:taxon-name-part taxon-name-part-type="genus" reg="Claviplatys">Claviplatys</tp:taxon-name-part><tp:taxon-name-part taxon-name-part-type="species" reg="henryi">henryi</tp:taxon-name-part></tp:taxon-name></italic> gen. et sp. n., holotype. <bold>5</bold> head, ventral view <bold>6</bold> left antenna of male, ventral surface <bold>7</bold> same, anterior surface <bold>8</bold> left antenna of female, ventral surface <bold>9</bold> same, anterior surface <bold>10</bold> genital capsule, left lateral view <bold>11</bold> same, morphological posterior surface in most exposed view <bold>12–15</bold> left paramere, four different aspects. Arrows in Fig. <xref ref-type="fig" rid="F2">6</xref> indicate anterior (a) and posterior (p) direction, that in Fig. <xref ref-type="fig" rid="F2">13</xref> shows aspect of Fig. <xref ref-type="fig" rid="F2">15</xref>. Abbreviations: <abbrev xmlns:xlink="http://www.w3.org/1999/xlink" xlink:title="anteclypeus" id="ABBRID0ECKAC" xlink:type="simple">acl</abbrev> = anteclypeus; <abbrev xmlns:xlink="http://www.w3.org/1999/xlink" xlink:title="buccula" id="ABBRID0EGKAC" xlink:type="simple">bu</abbrev> = buccula; <abbrev xmlns:xlink="http://www.w3.org/1999/xlink" xlink:title="cuplike sclerite" id="ABBRID0EKKAC" xlink:type="simple">cs</abbrev> = cuplike sclerite; <abbrev xmlns:xlink="http://www.w3.org/1999/xlink" xlink:title="labiomere I" id="ABBRID0EOKAC" xlink:type="simple">lb</abbrev><sub>1</sub> = labiomere I; <abbrev xmlns:xlink="http://www.w3.org/1999/xlink" xlink:title="mandibular plate" id="ABBRID0ETKAC" xlink:type="simple">mdp</abbrev> = mandibular plate; <abbrev xmlns:xlink="http://www.w3.org/1999/xlink" xlink:title="suspensory apodeme" id="ABBRID0EXKAC" xlink:type="simple">sus</abbrev> = suspensory apodeme; t<sub>10</sub> = tergite X. Scale bars in mm.</p></caption><graphic xmlns:xlink="http://www.w3.org/1999/xlink" xlink:href="zookeys-796-397-g002.jpg" position="float" orientation="portrait" xlink:type="simple" id="oo_243165.jpg"/></fig></tp:treatment-sec></tp:taxon-treatment>
